# Supplementary material for: Development, Feasibility, and Appreciation of the Collaborative Integrated Depression Care (IDECA) Project in Flanders, Belgium
Source: J Clin Med. 2026 Mar 18;15(6):2326. doi: 10.3390/jcm15062326 (PMC13027223; doi:10.3390/jcm15062326)
Supplement: Supplementary file 1 [file jcm-15-02326-s001.zip]

Archive with 1 entries (1 files):
- jcm-4162402-supplementary.pdf
